# Supplementary material for: Population Analysis Identifies 15 Multi-Variant Dominant White Haplotypes in Horses
Source: Animals (Basel). 2024 Feb 5;14(3):517. doi: 10.3390/ani14030517 (PMC10854588; doi:10.3390/ani14030517)
Supplement: Supplementary file 1 [file animals-14-00517-s001.zip]

Archive with 4 entries (4 files):
- Supple Figure S1.pdf
- Supple File S1_ Eden White.xlsx
- Supple Table S1 Multi Kit.xlsx
- Supple Table S2 Multi Kit.xlsx
