# Supplementary material for: Population Analysis Identifies 15 Multi-Variant Dominant White Haplotypes in Horses
Source: Animals (Basel). 2024 Feb 5;14(3):517. doi: 10.3390/ani14030517 (PMC10854588; doi:10.3390/ani14030517)
Supplement: Supplementary file 1 [file animals-14-00517-s001.zip › Supple Table S1 Multi Kit.xlsx]

## Sheet: Sheet1
Compound Genotype	N	Compound Genotype	N	Compound Genotype	N	Compound Genotype	N
n/n	3245	W35/W32SB1	23	W34W35/W19W34W35	3	W34/W32	1
W20/n	1669	W20W32/n	18	SB1/n	2	W34/W34	1
W35/n	1088	W34W35/W20	17	W34/n	2	W13W35/n	1
W20/W20	573	W19W34W35/n	17	W30/n	2	W3/W34W35	1
W32W35/n	307	W35/W32	15	W32W35/n	2	W5/W32W20	1
W20/W35	260	SB1W20W32/n	11	W15/W15	2	W5/W32W35	1
W35/W35	184	W32W35/W32SB1	9	W20/W34	2	W20/W32W20	1
W34W35/n	139	W34W35/W34W35	9	W32/W32	2	W20W35/W35	1
W32SB1/n	132	W31/n	7	W35/SB1	2	W31/W32W35	1
W32/n	115	W34W35/W32W35	7	SB1W20/n	2	W32SB1/W15	1
W35/W32W35	85	W15/n	6	W34W3W35/n	2	W34/W34W35	1
W20W35/n	84	W20W22/n	5	SB1/W32SB1	2	W20/W20W34W35	1
W20/W32W35	73	W32/W32W35	5	W20W22/W35	2	W20W31/W20W35	1
W20/W32SB1	41	W34W35/W19	4	W32/W32SB1	2	W32W20/W32W20	1
W32W35/W32W35	33	W20W32W35/n	4	W34W35/W32	2	W34W35/W32SB1	1
W20/W32	30	W20/W20W35	3	W32SB1/W32SB1	2	W35/W19W34W35	1
W35/W34W35	30	W20W22/W20	3	W13/W35	1	W35/W32W20W35	1
W35/W32W20	27	W20W35/W32	3	W31/W35	1	W19W34W35/W19W34W35	1
