# Supplementary material for: Population Analysis Identifies 15 Multi-Variant Dominant White Haplotypes in Horses
Source: Animals (Basel). 2024 Feb 5;14(3):517. doi: 10.3390/ani14030517 (PMC10854588; doi:10.3390/ani14030517)
Supplement: Supplementary file 1 [file animals-14-00517-s001.zip › Supple Table S2 Multi Kit.xlsx]

## Sheet: Sheet1
Multilocus Genotype	White Score
W32SB1/W32W35	23
SB1/W32SB1	36
W15/W32SB1	36
W20/W20W32	31
W32W35/n	22
W20/W20W22	36
W32W35/W34W35	6
W32W35/W34W35	21
W19W34W35/W34W35	26
W19W34W35/W34W35	34
W19W34W35/W19W34W35	31
W31W32/W32W35	33
